# Supplementary material for: Omega-3 Fatty Acids in Erythrocyte Membranes as Predictors of Lower Cardiovascular Risk in Adults without Previous Cardiovascular Events
Source: Nutrients. 2021 Jun 3;13(6):1919. doi: 10.3390/nu13061919 (PMC8227633; doi:10.3390/nu13061919)
Supplement: Supplementary file 1 [file nutrients-13-01919-s001.zip]

Archive with 1 entries (1 files):
- nutrients-1212324-supplementary.pdf
